# Supplementary material for: Characterization of human exposure to Anopheles and Aedes bites using antibody-based biomarkers in rural zone of Cameroon
Source: PLoS One. 2024 Dec 5;19(12):e0314709. doi: 10.1371/journal.pone.0314709 (PMC11620597; doi:10.1371/journal.pone.0314709)
Supplement: S2 File — (XLSX) [file pone.0314709.s002.xlsx]

## Sheet: Anopheles
ID	Ag+	Ag+	moy Ag+	Ag-	ΔDO	SD	CV
KE01	0.748	0.731	0.7395	0.475	0.2645	0.0120208	1.62553
KE02	0.69	0.653	0.6715	0.497	0.1745	0.026163	3.8962
KE03	1.015	1.176	1.0955	0.752	0.3435	0.113844	10.392
KE04	0.633	0.646	0.6395	0.556	0.0835	0.00919239	1.43743
KE05	0.844	0.791	0.8175	0.526	0.2915	0.0374767	4.5843
KE06	1.025	1.11	1.0675	0.679	0.3885	0.0601041	5.63036
KE07	0.747	0.769	0.758	0.521	0.237	0.0155563	2.05229
KE08	0.457	0.49	0.4735	0.332	0.1415	0.0233345	4.92809
KE09	0.503	0.617	0.56	0.26	0.3	0.0806102	14.3947			ID = participant code per site
KE10	0.817	0.801	0.809	0.503	0.306	0.0113137	1.39848			Ag+ = optical density values in well with salivary antigen
KE11	1.26	1.436	1.348	0.947	0.401	0.124451	9.23225			Ag- = optical density values in well without salivary antigen
KE12	0.498	0.484	0.491	0.347	0.144	0.00989949	2.01619			mean Ag+ = average of both (Ag+) /2
KE13	0.5	0.467	0.4835	0.398	0.0855	0.0233345	4.82617			ΔDO = ((mean Ag+) - (Ag-))
KE14	0.631	0.73	0.6805	0.497	0.1835	0.0700036	10.2871			SD = standard deviation
KE15	0.653	0.716	0.6845	0.525	0.1595	0.0445477	6.50807			CV = co-variance
KE16	0.597	0.537	0.567	0.423	0.144	0.0424264	7.48261
KE17	0.698	0.77	0.734	0.501	0.233	0.0509117	6.9362
KE18	0.706	0.733	0.7195	0.664	0.0555	0.0190919	2.65349
KE19	0.629	0.605	0.617	0.422	0.195	0.0169706	2.7505
KE20	0.625	0.627	0.626	0.397	0.229	0.00141421	0.225913
KE21	0.998	1.02	1.009	0.633	0.376	0.0155563	1.54176
KE22	0.737	0.639	0.688	0.452	0.236	0.0692965	10.0722
KE23	0.783	0.84	0.8115	0.547	0.2645	0.0403051	4.96674
KE24	0.799	0.852	0.8255	0.664	0.1615	0.0374767	4.53987
KE25	1.124	0.97	1.047	0.539	0.508	0.108894	10.4006
KE26	0.824	0.821	0.8225	0.696	0.1265	0.00212132	0.257911
KE27	0.863	0.851	0.857	0.619	0.238	0.00848528	0.990115
KE28	0.788	0.806	0.797	0.486	0.311	0.0127279	1.59698
KE29	0.661	0.66	0.6605	0.458	0.2025	0.000707107	0.107056
KE30	1.019	0.97	0.9945	0.715	0.2795	0.0346482	3.48399
KE31	0.711	0.7	0.7055	0.53	0.1755	0.00777817	1.10251
KE32	0.4	0.386	0.393	0.282	0.111	0.00989949	2.51896
KE33	1.49	1.496	1.493	0.929	0.564	0.00424264	0.284169
KE34	0.942	1.129	1.0355	0.73	0.3055	0.132229	12.7696
KE35	2.086	2.003	2.0445	1.482	0.5625	0.0586899	2.87062
KE36	1.76	1.791	1.7755	1.054	0.7215	0.0219203	1.2346
KE37	0.436	0.402	0.419	0.343	0.076	0.0240416	5.73786
KE38	0.708	0.818	0.763	0.414	0.349	0.0777817	10.1942
KE39	1.357	1.301	1.329	0.712	0.617	0.039598	2.97953
KE40	0.968	0.965	0.9665	0.609	0.3575	0.00212132	0.219485
MB01	1.629	1.686	1.6575	0.979	0.6785	0.0403051	2.43168
MB02	0.356	0.352	0.354	0.252	0.102	0.00282843	0.798991
MB03	0.902	0.954	0.928	0.622	0.306	0.0367696	3.96224
MB04	0.845	0.871	0.858	0.554	0.304	0.0183848	2.14275
MB05	0.641	0.639	0.64	0.437	0.203	0.00141421	0.220971
MB06	0.6	0.54	0.57	0.389	0.181	0.0424264	7.44323
MB07	0.491	0.414	0.4525	0.314	0.1385	0.0544472	12.0325
MB08	0.523	0.532	0.5275	0.339	0.1885	0.00636396	1.20644
MB09	0.258	0.262	0.26	0.199	0.061	0.00282843	1.08786
MB10	0.417	0.432	0.4245	0.337	0.0875	0.0106066	2.49861
MB11	1.147	1.222	1.1845	0.867	0.3175	0.053033	4.47725
MB12	0.211	0.206	0.2085	0.188	0.0205	0.00353553	1.6957
MB13	0.938	0.914	0.926	0.624	0.302	0.0169706	1.83267
MB14	0.449	0.409	0.429	0.311	0.118	0.0282843	6.59307
MB15	0.778	0.773	0.7755	0.547	0.2285	0.00353553	0.455904
MB16	0.659	0.683	0.671	0.462	0.209	0.0169706	2.52914
MB17	0.853	0.865	0.859	0.682	0.177	0.00848528	0.987809
MB18	0.736	0.83	0.783	0.446	0.337	0.066468	8.48889
MB19	0.503	0.505	0.504	0.404	0.1	0.00141421	0.280598
MB20	0.956	0.969	0.9625	0.645	0.3175	0.00919239	0.955053
MB21	1.321	1.667	1.494	0.924	0.57	0.244659	16.3761
MB22	0.982	0.948	0.965	0.586	0.379	0.0240416	2.49136
MB23	0.578	0.53	0.554	0.427	0.127	0.0339411	6.12656
MB24	0.578	0.532	0.555	0.464	0.091	0.0325269	5.8607
MB25	0.619	0.628	0.6235	0.415	0.2085	0.00636396	1.02068
MB26	0.772	0.566	0.669	0.41	0.259	0.145664	21.7734
MB27	0.254	0.276	0.265	0.243	0.022	0.0155563	5.87032
MB28	0.584	0.647	0.6155	0.422	0.1935	0.0445477	7.23765
MB29	0.129	0.184	0.1565	0.109	0.0475	0.0388909	24.8504
MB30	0.643	0.625	0.634	0.435	0.199	0.0127279	2.00756
MB31	0.44	0.427	0.4335	0.276	0.1575	0.00919239	2.1205
MB32	0.335	0.342	0.3385	0.254	0.0845	0.00494975	1.46226
MB33	0.482	0.493	0.4875	0.397	0.0905	0.00777817	1.59552
MB34	0.143	0.134	0.1385	0.123	0.0155	0.00636396	4.59492
MB35	0.199	0.193	0.196	0.167	0.029	0.00424264	2.16461
MB36	0.39	0.419	0.4045	0.304	0.1005	0.0205061	5.06949
MB37	2.052	3.006	2.529	1.786	0.743	0.67458	26.6738
MB38	0.175	0.184	0.1795	0.169	0.0105	0.00636396	3.54538
MB39	2.108	2.046	2.077	1.563	0.514	0.0438406	2.11077
MB40	2.659	2.552	2.6055	1.866	0.7395	0.0756604	2.90387
MB41	0.144	0.148	0.146	0.13	0.016	0.00282843	1.93728
MB42	0.161	0.16	0.1605	0.145	0.0155	0.000707107	0.440565
MB43	1.508	1.509	1.5085	1.071	0.4375	0.000707107	0.0468748
MB44	2.23	2.162	2.196	1.285	0.911	0.0480833	2.18958
MB45	2.061	2.211	2.136	1.297	0.839	0.106066	4.96564
MB46	1.305	1.261	1.283	0.997	0.286	0.0311127	2.425
MB47	0.609	0.486	0.5475	0.376	0.1715	0.0869741	15.8857
MB48	1.078	1.103	1.0905	0.584	0.5065	0.0176777	1.62106
MB49	2.408	2.367	2.3875	1.315	1.0725	0.0289914	1.2143
MB50	0.758	0.78	0.769	0.5	0.269	0.0155563	2.02293
MB51	0.371	0.362	0.3665	0.33	0.0365	0.00636396	1.73642
NJ01	0.754	0.787	0.7705	0.558	0.2125	0.0233345	3.02849
NJ02	0.989	0.991	0.99	0.659	0.331	0.00141421	0.14285
NJ03	1.189	1.252	1.2205	0.839	0.3815	0.0445477	3.64996
NJ04	0.822	1.144	0.983	0.66	0.323	0.227688	23.1626
NJ05	0.775	0.625	0.7	0.517	0.183	0.106066	15.1523
NJ06	0.921	0.94	0.9305	0.638	0.2925	0.013435	1.44385
NJ07	0.674	0.757	0.7155	0.487	0.2285	0.0586899	8.20264
NJ08	1.157	1.072	1.1145	0.788	0.3265	0.0601041	5.39292
NJ09	1.128	1.191	1.1595	0.779	0.3805	0.0445477	3.84198
NJ10	0.707	0.604	0.6555	0.536	0.1195	0.072832	11.1109
NJ11	1	1.013	1.0065	0.717	0.2895	0.00919239	0.913302
NJ12	0.881	0.908	0.8945	0.75	0.1445	0.0190919	2.13436
NJ13	0.522	0.548	0.535	0.519	0.016	0.0183848	3.43641
NJ14	0.575	0.647	0.611	0.34	0.271	0.0509117	8.33252
NJ15	1.179	1.156	1.1675	0.709	0.4585	0.0162635	1.39302
NJ16	1.468	1.244	1.356	0.715	0.641	0.158392	11.6808
NJ17	0.694	0.697	0.6955	0.443	0.2525	0.00212132	0.305007
NJ18	1.846	1.439	1.6425	0.829	0.8135	0.287792	17.5216
NJ19	0.898	0.925	0.9115	0.444	0.4675	0.0190919	2.09456
NJ20	0.344	0.421	0.3825	0.225	0.1575	0.0544472	14.2346
NJ21	0.843	0.947	0.895	0.504	0.391	0.0735391	8.21666
NJ22	0.46	0.501	0.4805	0.407	0.0735	0.0289914	6.03359
NJ23	0.376	0.395	0.3855	0.266	0.1195	0.013435	3.48509
NJ24	0.669	0.618	0.6435	0.363	0.2805	0.0360624	5.60411
NJ25	0.566	0.726	0.646	0.398	0.248	0.113137	17.5135
NJ26	0.553	0.548	0.5505	0.287	0.2635	0.00353553	0.64224
NJ27	0.536	0.526	0.531	0.381	0.15	0.00707107	1.33165
NJ28	1.238	1.057	1.1475	0.578	0.5695	0.127986	11.1535
NJ29	1.229	1.212	1.2205	0.605	0.6155	0.0120208	0.984909
NJ30	0.622	0.479	0.5505	0.386	0.1645	0.101116	18.3681
NJ31	0.792	0.749	0.7705	0.555	0.2155	0.0304056	3.94622
NJ32	0.726	0.814	0.77	0.42	0.35	0.0622254	8.08122
NJ33	0.96	0.959	0.9595	0.516	0.4435	0.000707107	0.0736953
NJ34	0.472	0.512	0.492	0.403	0.089	0.0282843	5.74884
NJ35	1.501	1.703	1.602	0.721	0.881	0.142836	8.91608
NJ36	0.402	0.434	0.418	0.29	0.128	0.0226274	5.41326
NJ37	0.701	0.784	0.7425	0.605	0.1375	0.0586899	7.90436
NJ38	0.602	0.638	0.62	0.449	0.171	0.0254558	4.10578
NJ39	0.828	0.98	0.904	0.447	0.457	0.10748	11.8894
NJ40	0.516	0.598	0.557	0.32	0.237	0.0579828	10.4098
NJ41	0.988	0.988	0.988	0.505	0.483	0	0
NJ42	0.752	1.018	0.885	0.372	0.513	0.18809	21.2532
NJ43	0.663	0.795	0.729	0.472	0.257	0.0933381	12.8036
NJ44	0.587	0.551	0.569	0.283	0.286	0.0254558	4.47379
NJ45	0.671	0.745	0.708	0.439	0.269	0.0523259	7.39066
NJ46	1.297	1.243	1.27	0.665	0.605	0.0381838	3.0066
NJ47	0.969	0.799	0.884	0.46	0.424	0.120208	13.5982
NJ48	0.803	0.809	0.806	0.542	0.264	0.00424264	0.526382
NJ49	1.279	1.266	1.2725	0.741	0.5315	0.00919239	0.722388
NJ50	1.611	1.513	1.562	0.761	0.801	0.0692965	4.43639
NJ51	0.95	1.009	0.9795	0.513	0.4665	0.0417193	4.25924
NJ52	0.231	0.224	0.2275	0.166	0.0615	0.00494975	2.17571
NJ53	0.938	0.941	0.9395	0.437	0.5025	0.00212132	0.225792
NJ54	0.564	0.629	0.5965	0.329	0.2675	0.0459619	7.70527
NJ55	0.711	0.718	0.7145	0.422	0.2925	0.00494975	0.692757
OU01	0.713	0.671	0.692	0.445	0.247	0.0296985	4.29169
OU02	0.634	0.592	0.613	0.478	0.135	0.0296985	4.84478
OU03	0.325	0.32	0.3225	0.24	0.0825	0.00353553	1.09629
OU04	0.59	0.625	0.6075	0.454	0.1535	0.0247487	4.07387
OU05	0.23	0.186	0.208	0.156	0.052	0.0311127	14.958
OU06	0.706	0.688	0.697	0.45	0.247	0.0127279	1.8261
OU07	0.629	0.616	0.6225	0.482	0.1405	0.00919239	1.47669
OU08	0.88	0.869	0.8745	0.631	0.2435	0.00777817	0.889442
OU09	0.536	0.538	0.537	0.383	0.154	0.00141421	0.263354
OU10	0.895	0.901	0.898	0.662	0.236	0.00424264	0.472454
OU11	0.346	0.33	0.338	0.273	0.065	0.0113137	3.34725
OU12	0.445	0.458	0.4515	0.339	0.1125	0.00919239	2.03597
OU13	0.494	0.459	0.4765	0.336	0.1405	0.0247487	5.19386
OU14	0.318	0.315	0.3165	0.226	0.0905	0.00212132	0.670243
OU15	1.624	1.665	1.6445	0.795	0.8495	0.0289914	1.76293
OU16	1.413	1.495	1.454	0.711	0.743	0.0579828	3.98781
OU17	0.514	0.558	0.536	0.465	0.071	0.0311127	5.80461
OU18	0.383	0.37	0.3765	0.346	0.0305	0.00919239	2.44154
OU19	0.485	0.463	0.474	0.363	0.111	0.0155563	3.28193
OU20	0.805	0.764	0.7845	0.455	0.3295	0.0289914	3.69552
OU21	0.779	0.781	0.78	0.555	0.225	0.00141421	0.181309
OU22	0.736	0.773	0.7545	0.449	0.3055	0.026163	3.46759
OU23	0.4	0.426	0.413	0.32	0.093	0.0183848	4.45152
OU24	1.406	1.236	1.321	0.688	0.633	0.120208	9.09978
OU25	0.754	0.766	0.76	0.632	0.128	0.00848528	1.11648
OU26	1.284	1.42	1.352	0.648	0.704	0.0961665	7.11291
OU27	0.608	0.612	0.61	0.421	0.189	0.00282843	0.463677

## Sheet: Aedes
ID	Ag+	Ag+	mean Ag+	Ag-	ΔDO	SD	CV
KE01	1.016	1.037	1.0265	0.727	0.2995	0.0148492	1.44659
KE02	1.104	1.116	1.11	0.788	0.322	0.00848528	0.76444
KE03	2.115	2.042	2.0785	1.306	0.7725	0.0516188	2.48346
KE04	1.328	1.038	1.183	0.823	0.36	0.205061	17.334
KE05	0.767	0.774	0.7705	0.642	0.1285	0.00494975	0.642407			ID = participant code per site
KE06	1.522	1.408	1.465	0.959	0.506	0.0806102	5.5024			Ag+ = optical density values in well with salivary antigen
KE07	1.042	1.011	1.0265	0.641	0.3855	0.0219203	2.13544			Ag- = optical density values in well without salivary antigen
KE08	0.749	0.727	0.738	0.513	0.225	0.0155563	2.10791			mean Ag+ = average of both (Ag+) /2
KE09	1.087	1.019	1.053	0.632	0.421	0.0480833	4.56631			ΔDO = ((mean Ag+) - (Ag-))
KE10	1.523	1.222	1.3725	0.821	0.5515	0.212839	15.5074			SD = standard deviation
KE11	3.179	3.179	3.179	1.994	1.185	0	0			CV = co-variance
KE12	0.916	0.869	0.8925	0.621	0.2715	0.033234	3.7237
KE13	0.679	0.692	0.6855	0.511	0.1745	0.00919239	1.34098
KE14	1.124	1.214	1.169	0.825	0.344	0.0636396	5.44394
KE15	1.204	1.399	1.3015	0.873	0.4285	0.137886	10.5944
KE16	0.893	0.809	0.851	0.644	0.207	0.059397	6.97967
KE17	0.897	1	0.9485	0.637	0.3115	0.072832	7.67865
KE18	1.138	1.025	1.0815	0.728	0.3535	0.0799031	7.38817
KE19	0.757	0.843	0.8	0.553	0.247	0.0608112	7.6014
KE20	0.764	0.769	0.7665	0.597	0.1695	0.00353553	0.461257
KE21	1.034	1.121	1.0775	0.854	0.2235	0.0615183	5.70935
KE22	1.23	1.341	1.2855	0.837	0.4485	0.0784889	6.10571
KE23	0.949	1.19	1.0695	0.794	0.2755	0.170413	15.9339
KE24	0.984	1.034	1.009	0.751	0.258	0.0353553	3.504
KE25	0.936	0.858	0.897	0.605	0.292	0.0551543	6.14875
KE26	0.861	0.925	0.893	0.618	0.275	0.0452548	5.06773
KE27	1.034	1.441	1.2375	0.772	0.4655	0.287792	23.256
KE28	1.048	1.236	1.142	0.912	0.23	0.132936	11.6406
KE29	0.808	0.86	0.834	0.689	0.145	0.0367696	4.40882
KE30	1.042	1.009	1.0255	0.697	0.3285	0.0233345	2.27543
KE31	0.551	0.526	0.5385	0.395	0.1435	0.0176777	3.28276
KE32	0.418	0.454	0.436	0.292	0.144	0.0254558	5.8385
KE33	0.876	0.911	0.8935	0.628	0.2655	0.0247487	2.76986
KE34	0.808	0.89	0.849	0.647	0.202	0.0579828	6.82954
KE35	0.776	0.711	0.7435	0.627	0.1165	0.0459619	6.18183
KE36	1.552	1.53	1.541	1.048	0.493	0.0155563	1.0095
KE37	0.478	0.454	0.466	0.342	0.124	0.0169706	3.64175
KE38	0.656	0.615	0.6355	0.417	0.2185	0.0289914	4.56198
KE39	1.268	1.056	1.162	0.751	0.411	0.149907	12.9007
KE40	0.474	0.448	0.461	0.341	0.12	0.0183848	3.98802
MB01	0.581	0.517	0.549	0.393	0.156	0.0452548	8.24314
MB02	0.254	0.239	0.2465	0.145	0.1015	0.0106066	4.30288
MB03	0.421	0.426	0.4235	0.348	0.0755	0.00353553	0.834837
MB04	0.305	0.378	0.3415	0.244	0.0975	0.0516188	15.1153
MB05	0.291	0.301	0.296	0.245	0.051	0.00707107	2.38887
MB06	0.273	0.282	0.2775	0.256	0.0215	0.00636396	2.29332
MB07	0.278	0.279	0.2785	0.235	0.0435	0.000707107	0.253898
MB08	0.328	0.395	0.3615	0.327	0.0345	0.0473762	13.1054
MB09	0.271	0.276	0.2735	0.203	0.0705	0.00353553	1.2927
MB10	0.241	0.228	0.2345	0.167	0.0675	0.00919239	3.91999
MB11	0.421	0.386	0.4035	0.289	0.1145	0.0247487	6.13352
MB12	0.134	0.148	0.141	0.13	0.011	0.00989949	7.02092
MB13	0.394	0.413	0.4035	0.35	0.0535	0.013435	3.32962
MB14	0.352	0.362	0.357	0.262	0.095	0.00707107	1.98069
MB15	0.62	0.584	0.602	0.405	0.197	0.0254558	4.22855
MB16	0.603	0.534	0.5685	0.56	0.0085	0.0487904	8.5823
MB17	0.458	0.434	0.446	0.354	0.092	0.0169706	3.80506
MB18	0.33	0.328	0.329	0.251	0.078	0.00141421	0.429852
MB19	0.256	0.256	0.256	0.184	0.072	0	0
MB20	0.426	0.405	0.4155	0.323	0.0925	0.0148492	3.57382
MB21	0.63	0.633	0.6315	0.503	0.1285	0.00212132	0.335918
MB22	0.731	0.751	0.741	0.584	0.157	0.0141421	1.90852
MB23	0.537	0.588	0.5625	0.505	0.0575	0.0360624	6.4111
MB24	0.64	0.67	0.655	0.516	0.139	0.0212132	3.23866
MB25	0.579	0.662	0.6205	0.542	0.0785	0.0586899	9.45848
MB26	0.45	0.529	0.4895	0.508	-0.0185	0.0558614	11.4119
MB27	0.277	0.332	0.3045	0.259	0.0455	0.0388909	12.772
MB28	0.459	0.465	0.462	0.348	0.114	0.00424264	0.91832
MB29	0.093	0.086	0.0895	0.084	0.0055	0.00494975	5.53044
MB30	0.549	0.549	0.549	0.456	0.093	0	0
MB31	0.434	0.383	0.4085	0.34	0.0685	0.0360624	8.82802
MB32	0.442	0.442	0.442	0.338	0.104	0	0
MB33	0.519	0.563	0.541	0.496	0.045	0.0311127	5.75096
MB34	0.107	0.11	0.1085	0.099	0.0095	0.00212132	1.95513
MB35	0.157	0.298	0.2275	0.137	0.0905	0.0997021	43.8251
MB36	0.364	0.37	0.367	0.288	0.079	0.00424264	1.15603
MB37	2.427	2.575	2.501	1.433	1.068	0.104652	4.1844
MB38	0.184	0.168	0.176	0.131	0.045	0.0113137	6.42824
MB39	2.107	1.482	1.7945	1.303	0.4915	0.441942	24.6276
MB40	2.233	2.258	2.2455	1.546	0.6995	0.0176777	0.787249
MB41	0.136	0.133	0.1345	0.128	0.0065	0.00212132	1.57719
MB42	0.174	0.168	0.171	0.109	0.062	0.00424264	2.48108
MB43	0.402	0.387	0.3945	0.352	0.0425	0.0106066	2.68862
MB44	0.608	0.555	0.5815	0.569	0.0125	0.0374767	6.44483
MB45	0.566	0.536	0.551	0.46	0.091	0.0212132	3.84995
MB46	0.386	0.385	0.3855	0.364	0.0215	0.000707107	0.183426
MB47	0.63	0.637	0.6335	0.523	0.1105	0.00494975	0.781333
MB48	0.578	0.624	0.601	0.466	0.135	0.0325269	5.41213
MB49	1.505	1.526	1.5155	0.879	0.6365	0.0148492	0.979825
MB50	0.575	0.482	0.5285	0.358	0.1705	0.0657609	12.4429
MB51	0.351	0.373	0.362	0.264	0.098	0.0155563	4.29733
NJ01	0.597	0.633	0.615	0.418	0.197	0.0254558	4.13916
NJ02	0.413	0.406	0.4095	0.291	0.1185	0.00494975	1.20873
NJ03	0.487	0.507	0.497	0.314	0.183	0.0141421	2.8455
NJ04	0.541	0.6	0.5705	0.484	0.0865	0.0417193	7.31276
NJ05	0.359	0.382	0.3705	0.268	0.1025	0.0162635	4.3896
NJ06	0.79	0.713	0.7515	0.476	0.2755	0.0544472	7.24514
NJ07	0.407	0.419	0.413	0.302	0.111	0.00848528	2.05455
NJ08	0.924	0.957	0.9405	0.681	0.2595	0.0233345	2.48108
NJ09	0.75	0.775	0.7625	0.617	0.1455	0.0176777	2.31838
NJ10	0.678	0.651	0.6645	0.462	0.2025	0.0190919	2.87312
NJ11	0.517	0.558	0.5375	0.399	0.1385	0.0289914	5.39374
NJ12	0.603	0.704	0.6535	0.566	0.0875	0.0714178	10.9285
NJ13	0.543	0.501	0.522	0.281	0.241	0.0296985	5.68936
NJ14	0.314	0.349	0.3315	0.27	0.0615	0.0247487	7.46568
NJ15	0.46	0.465	0.4625	0.43	0.0325	0.00353553	0.76444
NJ16	0.601	0.616	0.6085	0.431	0.1775	0.0106066	1.74307
NJ17	0.558	0.532	0.545	0.341	0.204	0.0183848	3.37335
NJ18	0.949	1.033	0.991	0.604	0.387	0.059397	5.99364
NJ19	0.559	0.612	0.5855	0.415	0.1705	0.0374767	6.4008
NJ20	0.436	0.455	0.4455	0.389	0.0565	0.013435	3.01572
NJ21	0.562	0.594	0.578	0.378	0.2	0.0226274	3.91478
NJ22	0.737	0.675	0.706	0.538	0.168	0.0438406	6.20972
NJ23	0.477	0.403	0.44	0.352	0.088	0.0523259	11.8923
NJ24	0.887	0.857	0.872	0.448	0.424	0.0212132	2.43271
NJ25	0.88	0.823	0.8515	0.537	0.3145	0.0403051	4.73342
NJ26	0.496	0.464	0.48	0.377	0.103	0.0226274	4.71405
NJ27	0.277	0.288	0.2825	0.262	0.0205	0.00777817	2.75334
NJ28	0.299	0.308	0.3035	0.258	0.0455	0.00636396	2.09686
NJ29	0.308	0.312	0.31	0.287	0.023	0.00282843	0.912396
NJ30	0.228	0.228	0.228	0.198	0.03	0	0
NJ31	0.234	0.261	0.2475	0.203	0.0445	0.0190919	7.71389
NJ32	0.308	0.287	0.2975	0.213	0.0845	0.0148492	4.99134
NJ33	0.373	0.336	0.3545	0.285	0.0695	0.026163	7.38024
NJ34	0.507	0.448	0.4775	0.41	0.0675	0.0417193	8.73703
NJ35	0.353	0.348	0.3505	0.279	0.0715	0.00353553	1.00871
NJ36	0.276	0.282	0.279	0.255	0.024	0.00424264	1.52066
NJ37	0.314	0.345	0.3295	0.312	0.0175	0.0219203	6.6526
NJ38	0.337	0.363	0.35	0.283	0.067	0.0183848	5.25279
NJ39	0.255	0.273	0.264	0.204	0.06	0.0127279	4.82118
NJ40	0.276	0.277	0.2765	0.205	0.0715	0.000707107	0.255735
NJ41	0.361	0.41	0.3855	0.3	0.0855	0.0346482	8.98787
NJ42	0.456	0.448	0.452	0.41	0.042	0.00565685	1.25152
NJ43	0.414	0.449	0.4315	0.366	0.0655	0.0247487	5.73551
NJ44	0.232	0.233	0.2325	0.15	0.0825	0.000707107	0.304132
NJ45	0.309	0.357	0.333	0.281	0.052	0.0339411	10.1925
NJ46	0.277	0.269	0.273	0.224	0.049	0.00565685	2.07211
NJ47	0.291	0.29	0.2905	0.278	0.0125	0.000707107	0.24341
NJ48	0.366	0.335	0.3505	0.309	0.0415	0.0219203	6.25401
NJ49	0.274	0.25	0.262	0.198	0.064	0.0169706	6.47731
NJ50	0.488	0.461	0.4745	0.331	0.1435	0.0190919	4.02358
NJ51	0.367	0.369	0.368	0.358	0.01	0.00141421	0.384297
NJ52	0.154	0.146	0.15	0.138	0.012	0.00565685	3.77124
NJ53	0.426	0.412	0.419	0.33	0.089	0.00989949	2.36265
NJ54	0.293	0.297	0.295	0.227	0.068	0.00282843	0.958789
NJ55	0.385	0.381	0.383	0.277	0.106	0.00282843	0.738493
OU01	0.737	0.768	0.7525	0.655	0.0975	0.0219203	2.913
OU02	0.661	0.71	0.6855	0.568	0.1175	0.0346482	5.05445
OU03	0.382	0.397	0.3895	0.323	0.0665	0.0106066	2.72313
OU04	0.593	0.596	0.5945	0.504	0.0905	0.00212132	0.356824
OU05	0.173	0.165	0.169	0.145	0.024	0.00565685	3.34725
OU06	0.609	0.61	0.6095	0.555	0.0545	0.000707107	0.116014
OU07	0.775	0.697	0.736	0.626	0.11	0.0551543	7.49379
OU08	1.302	1.008	1.155	0.965	0.19	0.207889	17.9991
OU09	0.432	0.361	0.3965	0.345	0.0515	0.0502046	12.6619
OU10	0.736	0.765	0.7505	0.648	0.1025	0.0205061	2.73232
OU11	0.275	0.285	0.28	0.246	0.034	0.00707107	2.52538
OU12	0.323	0.341	0.332	0.312	0.02	0.0127279	3.83371
OU13	0.312	0.327	0.3195	0.288	0.0315	0.0106066	3.31975
OU14	0.262	0.313	0.2875	0.241	0.0465	0.0360624	12.5435
OU15	0.703	0.77	0.7365	0.657	0.0795	0.0473762	6.43261
OU16	0.659	0.756	0.7075	0.597	0.1105	0.0685894	9.69461
OU17	0.469	0.591	0.53	0.441	0.089	0.086267	16.2768
OU18	0.317	0.367	0.342	0.304	0.038	0.0353553	10.3378
OU19	0.369	0.543	0.456	0.335	0.121	0.123037	26.9817
OU20	0.538	0.542	0.54	0.457	0.083	0.00282843	0.523783
OU21	0.75	0.656	0.703	0.595	0.108	0.066468	9.45491
OU22	0.59	0.651	0.6205	0.509	0.1115	0.0431335	6.95141
OU23	0.484	0.466	0.475	0.424	0.051	0.0127279	2.67956
OU24	0.885	0.994	0.9395	0.724	0.2155	0.0770746	8.20379
OU25	0.785	0.727	0.756	0.757	-0.001	0.0410122	5.42489
OU26	0.64	0.616	0.628	0.569	0.059	0.0169706	2.70232
OU27	0.633	0.541	0.587	0.44	0.147	0.0650538	11.0824

## Sheet: Exposure
ID	ΔDO_Anopheles	ΔDO_Aedes	gender	age_group	LLIN_ownership	LLIN_usage	LLIN_usage_period	LLIN_condition	Présence_of_vegetation_around_houses
KE01	0.2645	0.2995	male	15+	yes	yes	rainy season	bad	yes
KE02	0.1745	0.322	male	15+	yes	yes	every night	bad	yes
KE03	0.3435	0.7725	female	11 - 15	yes	yes	every night	bad	yes
KE04	0.0835	0.36	female	15+	yes	yes	every night	bad	yes
KE05	0.2915	0.1285	female	15+	yes	yes	every night	bad	no
KE06	0.3885	0.506	male	6 - 10	yes	no	every night	bad	yes
KE07	0.237	0.3855	female	6 - 10	yes	yes	every night	bad	yes			ID = participant code per site
KE08	0.1415	0.225	male	1 - 5	yes	yes	every night	bad	no			ΔDO_Anopheles = optical density values for Anopheles
KE09	0.3	0.421	male	6 - 10	yes	no	every night	bad	yes			ΔDO_Aedes = optical density values for Aedes
KE10	0.306	0.5515	female	11 - 15	yes	yes	every night	good	yes
KE11	0.401	1.185	female	1 - 5	yes	yes	every night	bad	yes
KE12	0.144	0.2715	male	1 - 5	yes	yes	every night	good	yes
KE13	0.0855	0.1745	male	11 - 15	yes	yes	every night	good	yes
KE14	0.1835	0.344	male	15+	yes	yes	every night	bad	yes
KE15	0.1595	0.4285	male	15+	yes	no	every night	bad	yes
KE16	0.144	0.207	male	15+	no	no	no LLIN		yes
KE17	0.233	0.3115	female	1 - 5	yes	yes	every night	bad	yes
KE18	0.0555	0.3535	male	1 - 5	yes	yes	every night	bad	yes
KE19	0.195	0.247	female	1 - 5	yes	yes	every night	bad	yes
KE20	0.229	0.1695	male	6 - 10	yes	yes	every night	bad	no
KE21	0.376	0.2235	male	1 - 5	yes	yes	every night	bad	yes
KE22	0.236	0.4485	male	6 - 10	yes	yes	every night	bad	yes
KE23	0.2645	0.2755	female	1 - 5	yes	yes	every night	bad	yes
KE24	0.1615	0.258	female	11 - 15	yes	yes	every night	bad	yes
KE25	0.508	0.292	female	11 - 15	yes	yes	every night	bad	yes
KE26	0.1265	0.275	male	1 - 5	yes	yes	every night	bad	yes
KE27	0.238	0.4655	female	15+	yes	yes	every night	bad	yes
KE28	0.311	0.23	male	6 - 10	yes	no	every night	bad	yes
KE29	0.2025	0.145	male	6 - 10	yes	yes	every night	bad	no
KE30	0.2795	0.3285	female	1 - 5	yes	yes	every night	bad	yes
KE31	0.1755	0.1435	male	6 - 10	yes	yes	every night	bad	no
KE32	0.111	0.144	female	6 - 10	yes	yes	every night	bad	yes
KE33	0.564	0.2655	female	11 - 15	yes	yes	every night	bad	yes
KE34	0.3055	0.202	female	11 - 15	yes	yes	every night	bad	yes
KE35	0.5625	0.1165	male	11 - 15	yes	yes	every night	bad	yes
KE36	0.7215	0.493	male	15+	yes	yes	every night	bad	yes
KE37	0.076	0.124	female	15+	yes	yes	every night	bad	yes
KE38	0.349	0.2185	male	11 - 15	yes	yes	every night	bad	yes
KE39	0.617	0.411	female	11 - 15	yes	yes	every night	bad	yes
KE40	0.3575	0.12	female	15+	yes	no	every night	bad	yes
BE01	0.6785	0.156	male	15+	yes	yes	every night	good	yes
BE02	0.102	0.1015	female	15+	yes	yes	every night	good	no
BE03	0.306	0.0755	male	6 - 10	yes	yes	every night	good	no
BE04	0.304	0.0975	male	1 - 5	yes	yes	every night	good	no
BE05	0.203	0.051	male	6 - 10	yes	yes	every night	good	yes
BE06	0.181	0.0215	male	11 - 15	yes	yes	every night	good	yes
BE07	0.1385	0.0435	male	11 - 15	yes	yes	every night	good	yes
BE08	0.1885	0.0345	female	11 - 15	yes	yes	every night	good	yes
BE09	0.061	0.0705	female	15+	yes	yes	every night	good	yes
BE10	0.0875	0.0675	male	11 - 15	yes	yes	every night	good	yes
BE11	0.3175	0.1145	male	6 - 10	yes	yes	every night	good	no
BE12	0.0205	0.011	male	6 - 10	yes	yes	every night	good	no
BE13	0.302	0.0535	male	6 - 10	no	no	no LLIN		no
BE14	0.118	0.095	female	1 - 5	yes	yes	every night	good	no
BE15	0.2285	0.197	female	15+	yes	yes	every night	good	yes
BE16	0.209	0.0085	female	15+	yes	yes	every night	good	no
BE17	0.177	0.092	male	15+	yes	yes	every night	bad	no
BE18	0.337	0.078	female	15+	no	no	no LLIN		no
BE19	0.1	0.072	male	6 - 10	yes	no	every night	good	yes
BE20	0.3175	0.0925	female	11 - 15	yes	yes	every night	good	yes
BE21	0.57	0.1285	male	6 - 10	yes	yes	every night	good	yes
BE22	0.379	0.157	male	6 - 10	yes	yes	every night	good	yes
BE23	0.127	0.0575	female	6 - 10	yes	yes	every night	good	no
BE24	0.091	0.139	male	1 - 5	yes	yes	every night	bad	yes
BE25	0.2085	0.0785	male	15+	yes	yes	every night	bad	no
BE26	0.259	-0.0185	female	15+	yes	yes	every night	good	no
BE27	0.022	0.0455	female	6 - 10	yes	yes	every night	good	no
BE28	0.1935	0.114	female	6 - 10	yes	yes	every night	good	yes
BE29	0.0475	0.0055	male	11 - 15	yes	yes	every night	good	no
BE30	0.199	0.093	male	1 - 5	yes	yes	every night	good	no
BE31	0.1575	0.0685	male	6 - 10	yes	yes	every night	good	no
BE32	0.0845	0.104	male	6 - 10	yes	yes	every night	good	yes
BE33	0.0905	0.045	male	6 - 10	yes	yes	every night	good	yes
BE34	0.0155	0.0095	female	1 - 5	yes	yes	every night	good	no
BE35	0.029	0.0905	female	6 - 10	yes	yes	every night	good	yes
BE36	0.1005	0.079	female	6 - 10	yes	yes	every night	good	no
BE37	0.743	1.068	male	15+	yes	yes	every night	bad	yes
BE38	0.0105	0.045	female	1 - 5	yes	yes	every night	good	no
BE39	0.514	0.4915	female	1 - 5	yes	yes	every night	bad	yes
BE40	0.7395	0.6995	male	15+	yes	yes	every night	bad	yes
BE41	0.016	0.0065	male	6 - 10	no	no	no LLIN		no
BE42	0.0155	0.062	male	6 - 10	yes	no	every night	bad	no
BE43	0.4375	0.0425	male	6 - 10	yes	yes	every night	bad	no
BE44	0.911	0.0125	male	11 - 15	yes	no	every night	bad	no
BE45	0.839	0.091	male	15+	yes	yes	every night	bad	yes
BE46	0.286	0.0215	male	11 - 15	yes	yes	every night	bad	no
BE47	0.1715	0.1105	male	11 - 15	no	no	no LLIN		no
BE48	0.5065	0.135	female	11 - 15	yes	no	every night	good	yes
BE49	1.0725	0.6365	female	11 - 15	yes	yes	every night	bad	yes
BE50	0.269	0.1705	female	11 - 15	yes	yes	every night	bad	yes
BE51	0.0365	0.098	female	15+	no	no	no LLIN		no
NJ01	0.2125	0.197	female	1 - 5	yes	yes	rainy season	good	yes
NJ02	0.331	0.1185	female	1 - 5	yes	yes	rainy season	good	no
NJ03	0.3815	0.183	female	1 - 5	yes	yes	rainy season	good	yes
NJ04	0.323	0.0865	female	15+	yes	yes	rainy season	good	no
NJ05	0.183	0.1025	female	15+	yes	yes	rainy season	good	no
NJ06	0.2925	0.2755	female	6 - 10	yes	yes	every night	bad	yes
NJ07	0.2285	0.111	female	15+	yes	yes	every night	bad	yes
NJ08	0.3265	0.2595	female	1 - 5	yes	yes	every night	good	yes
NJ09	0.3805	0.1455	female	1 - 5	yes	yes	every night	good	yes
NJ10	0.1195	0.2025	female	15+	yes	yes	every night	good	yes
NJ11	0.2895	0.1385	male	6 - 10	yes	yes	every night	good	yes
NJ12	0.1445	0.0875	female	15+	yes	yes	every night	good	no
NJ13	0.016	0.241	female	11 - 15	yes	yes	every night	good	no
NJ14	0.271	0.0615	male	15+	yes	yes	every night	good	no
NJ15	0.4585	0.0325	female	6 - 10	yes	yes	every night	good	yes
NJ16	0.641	0.1775	female	6 - 10	yes	no	every night	good	yes
NJ17	0.2525	0.204	male	1 - 5	yes	no	every night	bad	yes
NJ18	0.8135	0.387	female	11 - 15	yes	no	rainy season	bad	yes
NJ19	0.4675	0.1705	female	1 - 5	yes	yes	every night	bad	yes
NJ20	0.1575	0.0565	female	15+	yes	no	every night	good	no
NJ21	0.391	0.2	male	11 - 15	yes	no	every night	good	yes
NJ22	0.0735	0.168	female	6 - 10	yes	yes	every night	bad	yes
NJ23	0.1195	0.088	female	6 - 10	yes	yes	every night	bad	no
NJ24	0.2805	0.424	male	11 - 15	yes	yes	every night	good	yes
NJ25	0.248	0.3145	male	15+	no	no	no LLIN		yes
NJ26	0.2635	0.103	male	15+	no	no	no LLIN		yes
NJ27	0.15	0.0205	male	1 - 5	yes	no	rainy season	bad	no
NJ28	0.5695	0.0455	male	1 - 5	yes	no	every night	bad	yes
NJ29	0.6155	0.023	male	6 - 10	yes	no	every night	bad	no
NJ30	0.1645	0.03	female	6 - 10	yes	no	every night	bad	no
NJ31	0.2155	0.0445	female	1 - 5	yes	no	every night	good	no
NJ32	0.35	0.0845	female	6 - 10	yes	no	every night	good	yes
NJ33	0.4435	0.0695	female	1 - 5	yes	no	every night	good	yes
NJ34	0.089	0.0675	male	6 - 10	yes	yes	every night	good	no
NJ35	0.881	0.0715	female	6 - 10	yes	yes	every night	good	yes
NJ36	0.128	0.024	female	1 - 5	yes	yes	every night	good	no
NJ37	0.1375	0.0175	female	1 - 5	yes	yes	every night	good	no
NJ38	0.171	0.067	female	1 - 5	yes	no	every night	bad	no
NJ39	0.457	0.06	male	1 - 5	yes	no	every night	bad	yes
NJ40	0.237	0.0715	male	1 - 5	yes	no	every night	good	yes
NJ41	0.483	0.0855	female	1 - 5	yes	no	every night	bad	yes
NJ42	0.513	0.042	male	6 - 10	yes	no	every night	good	no
NJ43	0.257	0.0655	male	11 - 15	yes	no	every night	good	no
NJ44	0.286	0.0825	female	6 - 10	yes	no	every night	good	yes
NJ45	0.269	0.052	male	6 - 10	yes	no	every night	bad	no
NJ46	0.605	0.049	male	6 - 10	yes	no	every night	bad	yes
NJ47	0.424	0.0125	female	15+	yes	no	every night	good	no
NJ48	0.264	0.0415	female	11 - 15	yes	no	every night	good	yes
NJ49	0.5315	0.064	male	1 - 5	yes	no	every night	good	no
NJ50	0.801	0.1435	female	6 - 10	yes	no	every night	good	yes
NJ51	0.4665	0.01	female	6 - 10	yes	no	every night	good	no
NJ52	0.0615	0.012	female	11 - 15	yes	no	every night	good	no
NJ53	0.5025	0.089	female	11 - 15	yes	no	every night	good	no
NJ54	0.2675	0.068	female	15+	yes	no	every night	good	no
NJ55	0.2925	0.106	female	15+	yes	no	every night	good	yes
OU01	0.247	0.0975	male	6 - 10	yes	yes	every night	good	yes
OU02	0.135	0.1175	female	11 - 15	yes	yes	every night	good	yes
OU03	0.0825	0.0665	female	1 - 5	yes	yes	every night	good	no
OU04	0.1535	0.0905	female	15+	no	no	no LLIN		yes
OU05	0.052	0.024	male	11 - 15	no	no	no LLIN		no
OU06	0.247	0.0545	male	11 - 15	yes	yes	every night	good	no
OU07	0.1405	0.11	male	11 - 15	no	no	no LLIN		yes
OU08	0.2435	0.19	male	6 - 10	yes	yes	every night	good	yes
OU09	0.154	0.0515	male	11 - 15	yes	yes	every night	good	no
OU10	0.236	0.1025	male	11 - 15	yes	yes	every night	good	yes
OU11	0.065	0.034	female	1 - 5	yes	yes	every night	good	no
OU12	0.1125	0.02	female	6 - 10	yes	yes	every night	bad	no
OU13	0.1405	0.0315	male	15+	yes	no	every night	good	yes
OU14	0.0905	0.0465	male	15+	yes	no	every night	good	yes
OU15	0.8495	0.0795	male	11 - 15	yes	no	every night	good	yes
OU16	0.743	0.1105	male	15+	yes	no	every night	good	yes
OU17	0.071	0.089	male	6 - 10	yes	yes	every night	good	no
OU18	0.0305	0.038	female	6 - 10	yes	yes	every night	good	no
OU19	0.111	0.121	female	1 - 5	yes	yes	every night	good	yes
OU20	0.3295	0.083	female	15+	yes	yes	every night	good	yes
OU21	0.225	0.108	female	11 - 15	no	no	no LLIN		yes
OU22	0.3055	0.1115	male	15+	yes	no	every night	good	yes
OU23	0.093	0.051	male	15+	yes	no	every night	good	no
OU24	0.633	0.2155	male	6 - 10	no	no	no LLIN		yes
OU25	0.128	-0.001	male	1 - 5	no	no	no LLIN		no
OU26	0.704	0.059	male	1 - 5	no	no	no LLIN		no
OU27	0.189	0.147	male	1 - 5	yes	yes	every night	bad	yes

## Sheet: Norm Ano
moy Ag+	Blank	deltaOD	Norm Factor	Norm deltaOD
0.7395	0.109	0.6305	0.755527	0.47636
0.6715	0.109	0.5625	0.755527	0.424984
1.0955	0.109	0.9865	0.755527	0.745328
0.6395	0.109	0.5305	0.755527	0.400807
0.8175	0.109	0.7085	0.755527	0.535291
1.0675	0.109	0.9585	0.755527	0.724173
0.758	0.109	0.649	0.755527	0.490337
0.4735	0.109	0.3645	0.755527	0.27539
0.56	0.109	0.451	0.755527	0.340743
0.809	0.109	0.7	0.755527	0.528869
1.348	0.109	1.239	0.755527	0.936098
0.491	0.109	0.382	0.755527	0.288611
0.4835	0.109	0.3745	0.755527	0.282945
0.6805	0.109	0.5715	0.755527	0.431784
0.6845	0.109	0.5755	0.755527	0.434806
0.567	0.109	0.458	0.755527	0.346031
0.734	0.109	0.625	0.755527	0.472205
0.7195	0.109	0.6105	0.755527	0.461249
0.617	0.109	0.508	0.755527	0.383808
0.626	0.109	0.517	0.755527	0.390608
1.009	0.109	0.9	0.755527	0.679974
0.688	0.109	0.579	0.755527	0.43745
0.8115	0.109	0.7025	0.755527	0.530758
0.8255	0.109	0.7165	0.755527	0.541335
1.047	0.109	0.938	0.755527	0.708685
0.8225	0.109	0.7135	0.755527	0.539069
0.857	0.109	0.748	0.755527	0.565134
0.797	0.109	0.688	0.755527	0.519803
0.6605	0.109	0.5515	0.755527	0.416673
0.9945	0.113	0.8815	0.731276	0.64462
0.7055	0.113	0.5925	0.731276	0.433281
0.393	0.113	0.28	0.731276	0.204757
1.493	0.113	1.38	0.731276	1.00916
1.0355	0.113	0.9225	0.731276	0.674602
2.0445	0.113	1.9315	0.731276	1.41246
1.7755	0.113	1.6625	0.731276	1.21575
0.419	0.113	0.306	0.731276	0.22377
0.763	0.113	0.65	0.731276	0.475329
1.329	0.113	1.216	0.731276	0.889231
0.9665	0.113	0.8535	0.731276	0.624144
0.7705	0.113	0.6575	0.731276	0.480814
0.99	0.113	0.877	0.731276	0.641329
1.2205	0.113	1.1075	0.731276	0.809888
0.983	0.113	0.87	0.731276	0.63621
0.7	0.113	0.587	0.731276	0.429259
0.9305	0.113	0.8175	0.731276	0.597818
0.7155	0.113	0.6025	0.731276	0.440594
1.1145	0.113	1.0015	0.731276	0.732373
1.1595	0.113	1.0465	0.731276	0.76528
0.6555	0.113	0.5425	0.731276	0.396717
1.0065	0.113	0.8935	0.731276	0.653395
0.8945	0.113	0.7815	0.731276	0.571492
0.535	0.113	0.422	0.731276	0.308598
0.611	0.113	0.498	0.731276	0.364175
1.1675	0.113	1.0545	0.731276	0.77113
1.356	0.113	1.243	0.731276	0.908976
0.6955	0.113	0.5825	0.731276	0.425968
1.6425	0.113	1.5295	0.731276	1.11849
0.9115	0.105	0.8065	1.45298	1.17183
0.3825	0.105	0.2775	1.45298	0.403203
0.895	0.105	0.79	1.45298	1.14786
0.4805	0.105	0.3755	1.45298	0.545596
0.3855	0.105	0.2805	1.45298	0.407562
0.6435	0.105	0.5385	1.45298	0.782432
0.646	0.105	0.541	1.45298	0.786065
0.5505	0.105	0.4455	1.45298	0.647305
0.531	0.105	0.426	1.45298	0.618971
1.1475	0.105	1.0425	1.45298	1.51474
1.2205	0.105	1.1155	1.45298	1.6208
0.5505	0.105	0.4455	1.45298	0.647305
0.7705	0.105	0.6655	1.45298	0.966961
0.77	0.105	0.665	1.45298	0.966235
0.9595	0.105	0.8545	1.45298	1.24158
0.492	0.105	0.387	1.45298	0.562305
1.602	0.105	1.497	1.45298	2.17512
0.418	0.105	0.313	1.45298	0.454784
0.7425	0.105	0.6375	1.45298	0.926278
0.62	0.105	0.515	1.45298	0.748287
0.904	0.105	0.799	1.45298	1.16093
0.557	0.105	0.452	1.45298	0.656749
0.988	0.105	0.883	1.45298	1.28299
0.885	0.105	0.78	1.45298	1.13333
0.729	0.105	0.624	1.45298	0.906662
0.569	0.105	0.464	1.45298	0.674185
0.708	0.105	0.603	1.45298	0.87615
1.27	0.105	1.165	1.45298	1.69273
0.884	0.105	0.779	1.45298	1.13187
0.806	0.096	0.71	1.21963	0.865937
1.2725	0.096	1.1765	1.21963	1.43489
1.562	0.096	1.466	1.21963	1.78798
0.953	0.096	0.857	1.21963	1.04522
0.2375	0.096	0.1415	1.21963	0.172578
0.8765	0.096	0.7805	1.21963	0.951921
0.386	0.096	0.29	1.21963	0.353693
0.7145	0.096	0.6185	1.21963	0.754341
1.6575	0.096	1.5615	1.21963	1.90445
0.354	0.096	0.258	1.21963	0.314664
0.928	0.096	0.832	1.21963	1.01473
0.858	0.096	0.762	1.21963	0.929358
0.64	0.096	0.544	1.21963	0.663478
0.57	0.096	0.474	1.21963	0.578104
0.4525	0.096	0.3565	1.21963	0.434798
0.5275	0.096	0.4315	1.21963	0.52627
0.26	0.096	0.164	1.21963	0.200019
0.4245	0.096	0.3285	1.21963	0.400648
1.1845	0.096	1.0885	1.21963	1.32757
0.2085	0.096	0.1125	1.21963	0.137208
0.926	0.096	0.83	1.21963	1.01229
0.429	0.096	0.333	1.21963	0.406137
0.7755	0.096	0.6795	1.21963	0.828738
0.671	0.096	0.575	1.21963	0.701287
0.859	0.096	0.763	1.21963	0.930577
0.783	0.096	0.687	1.21963	0.837885
0.504	0.096	0.408	1.21963	0.497609
0.9625	0.096	0.8665	1.21963	1.05681
1.494	0.096	1.398	1.21963	1.70504
0.965	0.107	0.858	0.93428	0.801612
0.554	0.107	0.447	0.93428	0.417623
0.555	0.107	0.448	0.93428	0.418557
0.6235	0.107	0.5165	0.93428	0.482555
0.669	0.107	0.562	0.93428	0.525065
0.265	0.107	0.158	0.93428	0.147616
0.6155	0.107	0.5085	0.93428	0.475081
0.1565	0.107	0.0495	0.93428	0.0462468
0.634	0.107	0.527	0.93428	0.492365
0.4335	0.107	0.3265	0.93428	0.305042
0.3385	0.107	0.2315	0.93428	0.216286
0.4875	0.107	0.3805	0.93428	0.355493
0.1385	0.107	0.0315	0.93428	0.0294298
0.196	0.107	0.089	0.93428	0.0831509
0.4045	0.107	0.2975	0.93428	0.277948
2.529	0.107	2.422	0.93428	2.26283
0.1795	0.107	0.0725	0.93428	0.0677353
2.077	0.107	1.97	0.93428	1.84053
2.6055	0.107	2.4985	0.93428	2.3343
0.146	0.107	0.039	0.93428	0.0364369
0.1605	0.107	0.0535	0.93428	0.049984
1.5085	0.107	1.4015	0.93428	1.30939
2.196	0.107	2.089	0.93428	1.95171
2.136	0.107	2.029	0.93428	1.89565
1.283	0.107	1.176	0.93428	1.09871
0.5475	0.107	0.4405	0.93428	0.41155
0.855	0.107	0.748	0.93428	0.698841
2.133	0.107	2.026	0.93428	1.89285
0.5515	0.107	0.4445	0.93428	0.415287
0.3665	0.091	0.2755	1.36903	0.377168
0.692	0.091	0.601	1.36903	0.822787
0.613	0.091	0.522	1.36903	0.714633
0.3225	0.091	0.2315	1.36903	0.31693
0.6075	0.091	0.5165	1.36903	0.707104
0.208	0.091	0.117	1.36903	0.160176
0.697	0.091	0.606	1.36903	0.829632
0.6225	0.091	0.5315	1.36903	0.727639
0.8745	0.091	0.7835	1.36903	1.07263
0.537	0.091	0.446	1.36903	0.610587
0.898	0.091	0.807	1.36903	1.10481
0.338	0.091	0.247	1.36903	0.33815
0.4515	0.091	0.3605	1.36903	0.493535
0.4765	0.091	0.3855	1.36903	0.527761
0.3165	0.091	0.2255	1.36903	0.308716
0.7465	0.091	0.6555	1.36903	0.897399
0.717	0.091	0.626	1.36903	0.857012
0.536	0.091	0.445	1.36903	0.609218
0.3765	0.091	0.2855	1.36903	0.390858
0.474	0.091	0.383	1.36903	0.524338
0.7845	0.091	0.6935	1.36903	0.949422
0.78	0.091	0.689	1.36903	0.943261
0.7545	0.091	0.6635	1.36903	0.908351
0.413	0.091	0.322	1.36903	0.440827
0.7185	0.091	0.6275	1.36903	0.859066
0.76	0.091	0.669	1.36903	0.915881
0.7775	0.091	0.6865	1.36903	0.939839
0.61	0.091	0.519	1.36903	0.710526
0.7135
0.958
1.0415
1.1235
0.9795
0.2275
0.9395
0.5965
1.0905
2.3875
0.769
1.6445
1.454
1.321
1.352
